# Supplementary material for: An Elastic Foot Orthosis for Limiting the Increase of Shear Modulus of Lower Leg Muscles after a Running Task: A Randomized Crossover Trial
Source: Int J Environ Res Public Health. 2022 Nov 18;19(22):15212. doi: 10.3390/ijerph192215212 (PMC9690485; doi:10.3390/ijerph192215212)
Supplement: Supplementary file 1 [file ijerph-19-15212-s001.zip]

Archive with 1 entries (1 files):
- ijerph-1995570-supplementary.pdf
